# Supplementary material for: In Vitro Antibiofilm Activity of Resveratrol against Aeromonas hydrophila
Source: Antibiotics (Basel). 2023 Mar 31;12(4):686. doi: 10.3390/antibiotics12040686 (PMC10135085; doi:10.3390/antibiotics12040686)
Supplement: Supplementary file 1 [file antibiotics-12-00686-s001.zip]

Archive with 1 entries (1 files):
- antibiotics-2263886-supplementary.pdf
